# Supplementary material for: Sufficient Magnesium Intake Reduces Retinal Vein Occlusion Risk: National Health and Nutrition Examination Survey Analysis
Source: Nutrients. 2025 Apr 7;17(7):1285. doi: 10.3390/nu17071285 (PMC11990526; doi:10.3390/nu17071285)
Supplement: Supplementary file 1 [file nutrients-17-01285-s001.zip]

Archive with 5 entries (5 files):
- RVO_Mg_Table_S1_250304.pdf
- RVO_Mg_Table_S2_250304.pdf
- RVO_Mg_Table_S3_250304.pdf
- RVO_Mg_Table_S4_250304.pdf
- RVO_Mg_Table_S5_250304.pdf
